# Supplementary material for: ReSMAP: Web Server for Predicting Residue-Specific Membrane-Association Propensities of Intrinsically Disordered Proteins
Source: Membranes (Basel). 2022 Aug 11;12(8):773. doi: 10.3390/membranes12080773 (PMC9416665; doi:10.3390/membranes12080773)
Supplement: Supplementary file 1 [file membranes-12-00773-s001.zip]

Archive with 1 entries (1 files):
- membranes-1839967-supplementary.pdf
